# Supplementary material for: Sex-specific differences and postoperative outcomes of minimally invasive and sternotomy valve surgery
Source: Eur J Cardiothorac Surg. 2021 Aug 15;61(3):695–702. doi: 10.1093/ejcts/ezab369 (PMC8858592; doi:10.1093/ejcts/ezab369)
Supplement: ezab369_Supplementary_Data [file ezab369_supplementary_data.zip]

Archive with 2 entries (2 files):
- Moscarelli_Suppl material.pdf
- Moscarelli_Suppl tables.pdf
